# Supplementary material for: Tumor-repopulating cells evade ferroptosis via PCK2-dependent phospholipid remodeling
Source: Nat Chem Biol. 2024 May 8;20(10):1341–52. doi: 10.1038/s41589-024-01612-6 (PMC11427348; doi:10.1038/s41589-024-01612-6)
Supplement: Supplementary file 11 — Statistical source data for supplementary figures. [file 41589_2024_1612_MOESM11_ESM.xlsx]

## Sheet: Supplementary Fig.1
Supplementary Fig.1a
	Bulk+DMSO			Bulk+fer-1			Bulk+DFO			TRC+DMSO			TRC+fer-1			TRC+DFO
0	2.43	3.81	3.14	2.72	3.65	4.48	3.88	3.11	4.12	3.32	2.6	3.14	3.62	3.97	4.29	2.68	3.23	3.81
5	14.61	15.93	13.37	8.83	9.72	7.3	7.77	10.35	8.99	8.96	7.24	6.76	9.46	7.73	6.1	6.47	5.92	7.76
10	21.76	23.52	20.88	12.56	13.94	15.17	14.21	13.68	14.5	15.88	17.42	15.91	13.72	15.99	14.54	12.13	14.89	15.47
20	35.65	33.26	36.59	23.76	22.38	25.52	24.87	22.91	22.26	27.53	24.19	26.68	21.1	22.33	23.6	20.68	22.12	19.33
30	53.97	50.48	46.11	35.29	30.63	32.42	35.59	32.44	30.79	34.37	36.8	38.11	31.41	32.88	33.17	29.75	31.56	28.94
Supplementary Fig.1b
	Bulk+DMSO			Bulk+fer-1			Bulk+DFO			TRC+DMSO			TRC+fer-1			TRC+DFO
0	3.74	2.23	4.58	3.61	4.26	3.95	3.58	2.95	4.38	3.81	4.24	2.69	2.98	3.52	4.51	3.29	1.96	3.78
5	12.87	15.31	14.66	9.92	10.56	8.19	10.87	11.39	12.77	9.43	10.82	11.17	8.24	7.79	7.33	8.42	7.19	6.61
10	23.1	27.45	25.92	13.65	15.33	16.81	17.12	16.63	15.92	14.57	15.91	16.31	13.65	14.92	15.84	12.96	13.3	14.55
20	38.13	40.77	43.52	25.48	28.29	22.7	28.26	24.48	27.58	24.76	25.48	23.64	22.56	24.15	23.73	23.81	22.13	23.27
30	58.19	64.83	60.38	40.42	37.5	45.24	42.95	44.17	46.42	40.25	38.36	35.72	38.61	42.47	37.88	36.89	42.46	43.67
Supplementary Fig.1c									Supplementary Fig.1d
		Bulk			TRC						Bulk			TRC
/	DMSO	4.24	2.62	4.13	4.33	3.16	5.83		/	DMSO	3.81	4.24	2.54	4.84	3.44	3.85
IR	DMSO	26.57	28.65	25.12	15.45	15.94	18.44		IR	DMSO	28.45	25.44	26.63	17.17	14.75	20.51
	Fer-1	14.83	13.63	15.84	11.33	12.71	14.91			Fer-1	4.87	7.3	7.68	6.14	6.97	5.35
	DFO	15.46	16.78	17.13	13.75	15.77	16.34			DFO	6.81	5.26	4.29	7.67	6.8	4.11
cisplatin	DMSO	43.96	40.85	41.82	24.96	28.46	26.88		cisplatin	DMSO	22.23	21.92	24.61	15.81	11.69	15.95
	Fer-1	22.14	23.76	25.22	24.11	25.72	24.41			Fer-1	6.52	8.59	5.94	5.83	7.93	4.45
	DFO	23.37	26.24	23.59	25.41	27.27	23.11			DFO	5.44	4.68	6.18	7.28	5.52	4.46
Supplementary Fig.1e											Supplementary Fig.1f
	HONE1			HK1			A375					Bulk			TRC
DMSO	2.66	3.81	4.15	3.56	3.53	4.38	2.64	4.34	4.42		DMSO	3.1	5.12	4.75	3.32	4.68	3.84
Erastin	6.96	5.45	4.78	3.59	6.93	5.37	4.81	5.36	3.93		RSL3	27.3	30.41	25.1	14.95	13.23	15.44
RSL3	28.93	30.86	26.43	31.55	27.23	28.57	23.71	22.58	25.46		RSL3+fer-1	6.7	5.56	3.56	5.45	4.33	5.17
-Cystine	4.22	5.87	5.39	6.71	3.19	7.29	4.65	5.82	6.52		RSL3+DFO	5.64	3.51	4.97	3.29	4.27	5.24
FIN56	31.33	26.75	30.78	21.13	23.81	24.74	21.69	22.54	24.24		RSL3+Z-VAD	24	21.85	25.94	11.69	14.75	16.48
FINO2	28.47	31.54	27.63	22.76	24.86	21.37	18.51	17.35	20		RSL3+Nec-1	23	20.21	22.53	14.24	11.49	15.37
AA+IFN	5.86	6.28	6.15	54.45	57.35	62.89	25.79	27.32	28.27
Supplementary Fig.1g								Supplementary Fig.1h
	Bulk			TRC					Bulk			TRC
DMSO	4.28	5.99	3.51	3.69	4.88	4.73		DMSO	4.69	5.87	4.33	4.64	3.28	5.21
FIN56	25.68	23.62	26.34	12.23	15.49	13.86		FINO2	19.56	21.97	23.77	14.58	12.78	11.92
FIN56+fer-1	5.15	6.17	6.51	4.55	5.54	6.82		FINO2+fer-1	5.12	3.61	2.22	4.28	5.59	3.14
FIN56+DFO	6.11	5.93	4.65	5.54	6.26	6.31		FINO2+DFO	4.52	3.41	3.32	5.11	4.62	3.33
FIN56+Z-VAD	21.97	19.59	23.69	12.36	11.52	14.78		FINO2+Z-VAD	21.15	20.41	23.43	12.62	11.38	13.91
FIN56+Nec-1	22.56	19.85	20.83	12.34	12.75	14.48		FINO2+Nec-1	20.69	19.22	22.96	11.82	13.99	12.31
Supplementary Fig.1i								Supplementary Fig.1j
	Bulk			TRC					Bulk			TRC
DMSO	2.41	5.47	3.9	4.65	3.89	3.66		DMSO	3.73	1.22	4.44	3.33	4.14	5.58
AA+IFN	27.23	29.71	31.66	16.49	13.39	14.61		Erastin	26.72	25.14	28.18	13.22	9.54	11.32
AA+IFN+fer-1	6.88	8.77	7.36	6.11	5.16	5.31		Erastin +Fer-1	5.42	6.41	6.96	6.38	5.45	4.78
AA+IFN+DFO	8.13	10.54	11.27	7.75	7.33	9.77		-Cystine	36.62	39.46	37.59	22.44	23.81	26.28
AA+IFN+Z-VAD	33.94	32.85	29.22	13.61	11.11	12.83		-Cystine +Fer-1	7.54	6.29	3.48	7.33	5.38	4.89
AA+IFN+Nec-1	19.16	22.19	23.26	13.14	10.17	11.85

## Sheet: Supplementary Fig.2
Supplementary Fig.2a					Supplementary Fig.2b								Supplementary Fig.2c
si scrRNA	0.8962	0.9257	1.1781			Bulk			TRC					si scrRNA			si RNA-1			si RNA-2
si AIFM2-1	0.1121	0.1779	0.1655		DMSO	3.25	4.54	3.5	3.92	4.54	3.92		ACSL1	1.077	0.956	0.967	0.096	0.045	0.022	0.086	0.068	0.126
si AIFM2-2	0.1931	0.2168	0.2343		RSL3	24.27	25.59	27.54	13.53	11.14	12.72		ACSL3	0.99	1.098	0.912	0.119	0.108	0.095	0.127	0.134	0.186
					RSL3+si AIFM2-1	30.78	32.26	33.71	15.7	13.32	14.32		ACSL4	0.986	1.055	0.959	0.143	0.112	0.109	0.075	0.066	0.067
					RSL3+si AIFM2-2	33.95	31.42	32.45	15.69	14.78	15.86		FATP2	0.942	1.024	1.034	0.079	0.091	0.124	0.095	0.156	0.121
													LPCAT3	1.032	0.984	0.984	0.042	0.095	0.078	0.115	0.1	0.121
													PLA2G6	0.963	0.951	1.086	0.134	0.089	0.061	0.096	0.137	0.127
													PLA2G4A	0.972	0.976	1.052	0.14	0.129	0.103	0.117	0.102	0.155
Supplementary Fig.2d											Supplementary Fig.2e
	si scrRNA			si RNA-1			si RNA-2					si scrRNA			si RNA-1			si RNA-2
Bulk	30.19	28.61	34.81	29.29	32.68	31.34	25.73	28.96	31.1		Bulk	31.29	28.39	27.96	38.83	35.81	33.29	32.79	35.28	31.26
TRC	15.59	17.36	14.34	13.36	14.63	15.62	15.25	16.89	13.24		TRC	13.86	14.84	16.77	15.35	14.87	18.83	13.48	17.35	16.76
Supplementary Fig.2f											Supplementary Fig.2g
	si scrRNA			si RNA-1			si RNA-2					si scrRNA			si RNA-1			si RNA-2
Bulk	33.56	34.25	36.94	17.33	22.66	18.62	17.33	18.51	19.71		Bulk	31.47	28.53	32.96	30.7	29.91	33.88	27.77	31.93	33.38
TRC	17.53	18.19	15.12	14.42	13.97	16.45	15.17	17.55	13.24		TRC	15.43	13.23	16.73	14.56	16.15	16.68	13.86	17.27	15.68
Supplementary Fig.2h											Supplementary Fig.2i
	si scrRNA			si RNA-1			si RNA-2					si scrRNA			si RNA-1			si RNA-2
Bulk	34.77	28.65	27.3	20.38	23.59	24.49	24.11	24.24	21.43		Bulk	27.94	30.25	34.48	31.1	27.83	33.22	30.19	32.89	33.76
TRC	13.13	15.88	17.36	14.39	17.98	14.62	16.16	17.21	13.3		TRC	14.67	15.23	17.92	17.65	14.16	13.44	14.32	18.28	15.96
Supplementary Fig.2j											Supplementary Fig.2k
	si scrRNA			si RNA-1			si RNA-2					Bulk			TRC
Bulk	32.97	34.46	35.24	30.32	29.11	34.52	35.27	31.67	33.46		5min	38.659	49.976	46.613	37.238	40.299	41.58
TRC	16.29	18.61	17.34	15.14	19.45	18.47	16.57	17.43	18.38		15min	73.729	68.844	61.608	71.76	67.578	58.816
Supplementary Fig.2l								Supplementary Fig.2m						Supplementary Fig.2n
	Bulk			TRC				vector	Dox 0	0.958	1.011	1.031		vector	Dox 0	29.77	32.72	34.32
5min	9.017	8.002	12.203	7.305	11.454	6.829		PLA2G6 Tet	Dox 0	2.865	2.174	3.719		PLA2G6 Tet	Dox 0	32.78	35.93	31.37
15min	9.862	14.328	18.561	12.695	10.718	21.13			Dox 0.001	10.68	14.323	9.469			Dox 0.001	28.14	32.35	29.83
									Dox 0.005	25.287	35.877	34.809			Dox 0.005	29.31	26.52	29.34
									Dox 0.01	65.982	62.436	85.158			Dox 0.01	27.85	25.22	24.59
									Dox 0.02	132.849	149.495	156.767			Dox 0.02	22.75	19.51	23.55

## Sheet: Supplementary Fig.4
Supplementary Fig.4a								Supplementary Fig.4b
	-GW1929			+GW1929					-PAF			+PAF
Bulk+RLS3	24.66	27.56	29.45	25.89	30.86	31.47		Bulk+RLS3	26.95	29.55	31.42	28.61	27.44	30.85
TRC+RLS3	15.81	13.97	12.16	14.67	12.53	11.94		TRC+RLS3	9.65	13.18	12.14	13.43	14.72	9.94
Bulk+FINO2	29.11	33.19	34.53	29.75	30.11	32.39		Bulk+FINO2	31.57	33.63	35.18	33.68	36.22	32.48
TRC+FINO2	13.36	11.49	14.95	10.15	12.13	14.54		TRC+FINO2	12.29	10.82	11.83	9.79	12.63	13.72

## Sheet: Supplementary Fig.7
Supplementary Fig.7g
	Bulk+sg GFP			TRC+sg GFP			TRC+sg STAT3-1			TRC+sg STAT3-2
DMSO	2.73	3.26	4.99	5.26	4.84	3.76	3.24	2.43	4.19	2.88	3.17	4.46
RSL3	25.74	26.88	24.75	14.43	15.87	12.81	21.58	23.37	19.99	19.82	21.33	19.95
IR	24.68	25.18	27.27	13.42	16.16	16.73	20.38	21.18	22.15	19.85	22.72	21.38
Cis	42.36	40.22	39.76	27.96	26.44	24.71	31.28	33.76	34.13	36.15	33.81	34.53
Supplementary Fig.7h
	Bulk+sg GFP			TRC+sg GFP			TRC+sg HERC6-1			TRC+sg HERC6-2
DMSO	2.92	4.24	3.85	4.65	3.92	4.88	5.28	4.89	4.83	3.17	5.47	4.94
RSL3	24.73	24.48	28.63	13.42	14.59	15.96	22.33	20.82	21.46	20.77	18.32	21.18
IR	25.56	28.78	27.38	15.34	17.62	16.33	23.79	24.63	21.52	22.83	25.63	23.46
Cis	42.56	38.72	41.77	27.18	28.56	25.14	36.92	35.81	37.51	35.59	36.23	38.83
