# Supplementary material for: Tumor-repopulating cells evade ferroptosis via PCK2-dependent phospholipid remodeling
Source: Nat Chem Biol. 2024 May 8;20(10):1341–52. doi: 10.1038/s41589-024-01612-6 (PMC11427348; doi:10.1038/s41589-024-01612-6)
Supplement: Supplementary file 12 — Statistical source data. [file 41589_2024_1612_MOESM12_ESM.zip]

Archive with 7 entries (6 files):
- Li_SourceData_Fig/Li_SourceData_Fig1.xlsx
- Li_SourceData_Fig/Li_SourceData_Fig2.xlsx
- Li_SourceData_Fig/Li_SourceData_Fig3.xlsx
- Li_SourceData_Fig/Li_SourceData_Fig4.xlsx
- Li_SourceData_Fig/Li_SourceData_Fig5.xlsx
- Li_SourceData_Fig/Li_SourceData_Fig6.xlsx
- Li_SourceData_Fig/
