# Supplementary material for: Tumor-repopulating cells evade ferroptosis via PCK2-dependent phospholipid remodeling
Source: Nat Chem Biol. 2024 May 8;20(10):1341–52. doi: 10.1038/s41589-024-01612-6 (PMC11427348; doi:10.1038/s41589-024-01612-6)
Supplement: Supplementary file 12 — Statistical source data. [file 41589_2024_1612_MOESM12_ESM.zip › Li_SourceData_Fig/Li_SourceData_Fig1.xlsx]

## Sheet: Fig.1a
Fig.1a
/	Bulk	85.5	138.2	104.5
	TRC	126.3	111.8	135.1
IR	Bulk	344.1	500.4	360
	TRC	154	126.6	97.9
	Bulk+Fer-1	144.6	161.4	128.6
	TRC+Fer-1	136.9	133.1	171.8

## Sheet: Fig.1b
Fig.1b
/	Bulk	29.8	31.8	30.6
	TRC	38.3	24.3	30
IR	Bulk	68.3	97.1	58.3
	TRC	29.4	25.3	18.5
	Bulk+Fer-1	21.2	22.5	17.9
	TRC+Fer-1	34.9	27.8	41.9

## Sheet: Fig.1c
Fig.1c
	Bulk+DMSO			Bulk+fer-1			Bulk+DFO			TRC+DMSO			TRC+fer-1			TRC+DFO
0 Gy	2.18	3.76	3.92	3.12	2.39	1.73	3.15	3.57	2.91	1.45	2.8	3.31	2.36	3.82	3.57	2.58	3.81	3.24
2 Gy	8.4	8.1	6.64	3.42	4.87	6.61	3.41	3.65	4.12	4.96	5.45	6.17	5.64	3.33	4.77	5.47	4.63	3.85
4 Gy	14.33	16.51	13.95	7.26	8.94	9.18	8.87	9.24	6.52	10.37	11.94	9.28	7.25	6.95	8.45	6.28	8.91	9.39
6 Gy	24.57	25.81	22.23	9.37	9.78	11.52	11.39	10.75	11.58	15.73	14.42	12.86	9.52	8.89	8.16	6.56	9.82	10.17
8 Gy	30.7	32.47	28.88	12.68	14.32	12.84	14.9	13.31	15.96	18.51	21.19	19.67	12.33	14.96	11.42	13.43	12.95	14.29

## Sheet: Fig.1d
Fig.1d
	Bulk+DMSO			Bulk+fer-1			Bulk+DFO			TRC+DMSO			TRC+fer-1			TRC+DFO
0 Gy	4.64	5.13	3.41	2.72	4.35	5.86	2.92	4.48	5.71	2.68	3.32	2.96	2.72	3.27	2.68	3.74	4.31	4.52
2 Gy	7.78	5.29	8.95	4.19	6.5	6.67	4.16	5.93	5.27	4.92	5.34	3.53	3.83	4.12	3.49	4.92	5.23	2.62
4 Gy	17.51	16.87	18.36	9.13	8.43	9.95	8.65	9.51	10.38	9.21	12.84	13.47	6.71	7.95	8.28	7.95	10.18	11.7
6 Gy	22.23	23.54	24.82	7.28	11.76	13.53	13.87	12.13	15.56	14.63	15.12	18.79	8.39	9.57	10.86	10.56	12.83	14.42
8 Gy	30.47	32.6	36.93	13.81	10.24	12.39	15.42	17.9	14.24	16.18	18.96	20.41	10.63	11.41	11.17	15.27	14.99	16.77

## Sheet: Fig.1e
Fig.1e
	Bulk			TRC
10	106.934	105.843	97.896	105.087	96.525	95.732
100	102.571	93.65	91.702	105.404	99.577	97.595
500	91.079	90.806	85.08	102.352	96.446	92.244
1000	80.327	76.938	71.25	98.071	93.591	91.53
2000	64.044	53.136	48.383	88.2	86.496	78.369
5000	26.062	24.503	16.79	82.294	77.933	74.643
10000	15.543	13.479	12.739	70.758	62.989	59.699
25000	14.063	11.882	10.635	42.614	35.994	35.082
50000	10.596	9.934	8.453	26.242	24.498	20.177

## Sheet: Fig.1f
Fig.1f
	Bulk			TRC
10	100.531	99.428	97.425	108.331	98.295	97.123
100	99.673	98.692	96.526	103.45	96.186	94.624
500	97.058	92.235	91.336	104.973	99.115	96.693
1000	86.596	83.919	72.374	100.677	93.882	90.64
2000	65.264	54.311	52.391	88.492	86.032	82.166
10000	26.236	21.618	18.594	54.478	50.026	43.309
25000	19.085	16.306	14.344	31.867	25.97	25.306
50000	17.409	15.815	13.935	26.517	24.056	16.871
100000	19.616	17.409	16.673	24.72	22.221	16.246

## Sheet: Fig.1g
Fig.1g
	Bulk			TRC
10	95.796	90.823	89.391	100.346	98.464	96.467
100	107.174	100.332	91.54	99.424	98.579	94.278
500	102.719	99.735	94.523	103.495	103.034	92.665
1000	87.84	85.692	82.31	102.112	95.968	90.975
5000	37.475	35.645	30.115	85.983	82.527	79.531
10000	21.403	20.488	20.05	75.346	72.926	71.313
25000	16.271	15.356	15.316	66.705	65.399	60.714
50000	11.736	11.179	9.508	39.286	37.903	30.76

## Sheet: Fig.1h
Fig.1h
	Bulk			TRC
DMSO	2.52	4.2	3.15	3.31	2.97	3.88
RSL3	29.91	27.25	30.99	16.64	15.96	14.52
RSL3+fer-1	4.36	5.13	5.84	5.21	6.57	6.89
RSL3+DFO	3.48	4.84	3.38	4.45	5.78	5.18
RSL3+Z-VAD	26.59	23.98	22.72	15.72	14.91	12.62
RSL3+Nec-1	23.64	25.65	26.29	14.29	15.54	13.56

## Sheet: Fig.1i
Fig.1i
	Bulk			TRC
DMSO	3.91	2.54	4.31	4.59	3.36	3.79
FIN56	32.64	28.86	33.98	14.22	12.83	17.34
FIN56+fer-1	5.51	6.37	4.79	6.76	3.33	3.65
FIN56+DFO	4.45	3.73	3.36	4.37	2.53	3.76
FIN56+Z-VAD	31.47	33.32	35.15	15.18	18.15	15.91
FIN56+Nec-1	31.48	29.47	28.12	12.79	13.42	14.91

## Sheet: Fig.1j
Fig.1j
	Bulk			TRC
DMSO	3.74	2.73	4.11	4.27	2.82	3.61
FINO2	30.93	28.67	34.94	18.59	15.31	13.37
FINO2+fer-1	2.75	4.74	3.79	4.63	5.67	2.33
FINO2+DFO	4.92	6.34	5.13	4.96	3.27	5.62
FINO2+Z-VAD	32.68	31.34	34.82	14.88	15.41	13.17
FINO2+Nec-1	26.29	25.69	28.85	14.16	13.23	16.54

[truncated: 1 more sheets: Fig.1k]
