# Supplementary material for: Tumor-repopulating cells evade ferroptosis via PCK2-dependent phospholipid remodeling
Source: Nat Chem Biol. 2024 May 8;20(10):1341–52. doi: 10.1038/s41589-024-01612-6 (PMC11427348; doi:10.1038/s41589-024-01612-6)
Supplement: Supplementary file 12 — Statistical source data. [file 41589_2024_1612_MOESM12_ESM.zip › Li_SourceData_Fig/Li_SourceData_Fig2.xlsx]

## Sheet: Fig.2a
Fig.2a
	Bulk	TRC			Percentage of Change
SFA-PL	22.8406	28.9789		SFA-PL	0.061383
MUFA-PL	22.859	23.3211		MUFA-PL	0.00462111
PUFA-PL	54.3004	47.7		PUFA-PL	-0.0660041

## Sheet: Fig.2b
Fig.2b
	Bulk			TRC
PC(16:0/20:4)	11.61	14.79	14.53	7.68	8.56	8.79
PC(16:1/20:4)	5.75	6.13	5.98	3.57	3.87	3.84
PC(18:0/20:4)	16.11	19.09	19.87	9.97	12.35	11.98
PC(18:1/20:4)	29.55	32.48	28.8	21.92	22.81	22.06
PC(18:0/22:4)	2.12	2.23	2.07	1.29	1.47	1.37
PC(18:1/22:4)	7.97	7.68	7.92	3.9	5.04	4.88
PE(16:0/20:4)	6.06	6.28	6.74	5.09	5.36	5.42
PE(16:1/20:4)	2.6	2.52	2.83	1.88	1.99	2.27
PE(18:0/20:4)	37.92	40.91	42.81	30.42	33.28	30.45
PE(18:1/20:4)	24.9	26.75	27.83	19.61	20.82	22.41
PE(18:0/22:4)	3.34	3.47	3.72	2.19	2.36	2.51
PE(18:1/22:4)	10.05	11.08	11.56	7.76	8.61	8.34

## Sheet: Fig.2c
Fig.2c
	Bulk			TRC
0	0	0	0	0	0	0
8	51.926	45.632	43.569	20.77	25.854	28.874
15	66.745	58.841	72.651	43.205	38.814	34.807

## Sheet: Fig.2d
Fig.2d
	sg GFP+Bulk			sg GFP+3D			sg ACSL4+Bulk			sg ACSL4+TRC
PE(16:0/20:4)	5.37	4.86	5.2	5.34	4.33	5.69	6.19	3.29	5.72	5.26	4.04	5.16
PE(16:1/20:4)	2.42	2.82	2.63	2.46	2.3	2.39	1.77	1.43	2.24	2.26	1.94	2.16
PE(18:0/20:4)	42.84	33.88	43.36	31.08	31.94	28.71	29.46	27.95	26.17	30.01	25.2	27.92
PE(18:1/20:4)	21.98	22.24	23.78	18.06	18.51	17.91	15.41	14.98	16.65	16.15	15.73	16.94
PE(18:0/22:4)	8.46	6.45	8.33	4.09	4.62	4.16	4.73	3.05	3.06	3.94	3.68	4.07
PE(18:1/22:4)	3.35	2.93	3.45	2.15	2.35	2.2	2.56	1.87	1.71	2.07	2.06	2.25

## Sheet: Fig.2e
Fig.2e
	sg GFP+Bulk			sg GFP+3D			sg ACSL4+Bulk			sg ACSL4+TRC
PC(16:0/20:4)	4.97	6.67	6.59	2.59	3.19	3.17	3.69	2.15	4.47	3.35	1.81	2.66
PC(16:1/20:4)	2.54	2.82	2.35	1.62	1.42	1.78	1.7	1.02	1.89	1.83	1.95	1.31
PC(18:0/20:4)	19.92	22.91	20.9	16.69	12.72	14.07	14.17	10.48	18.39	16.57	17.69	12
PC(18:1/20:4)	36.5	42.47	36.06	30.5	27.2	26.98	26.15	17.45	30.05	27.15	25.88	22.09
PC(18:0/22:4)	1.9	2.27	2.24	1.29	1.25	1.26	1.3	0.82	1.4	1.21	1.72	1.18
PC(18:1/22:4)	3.02	4.05	3.36	2.16	2.06	2.24	2.1	1.36	2.44	1.01	2.4	2

## Sheet: Fig.2f
Fig.2f
/	Bulk+sg GFP	157	216.2	189.9
	TRC+sg GFP	153.7	221.1	253.8
	Bulk+sg ACSL4	186.4	252.3	208.3
	TRC+sg ACSL4	220.8	225.6	286.5
RSL3	Bulk+sg GFP	602.9	901.3	889.7
	TRC+sg GFP	455.3	507.4	416.6
	Bulk+sg ACSL4	381.2	350.7	401.2
	TRC+sg ACSL4	509.7	383.8	416.9

## Sheet: Fig.2g
Fig.2g
/	Bulk+sg GFP	40	41.6	38.5
	TRC+sg GFP	46	43.2	45.5
	Bulk+sg ACSL4	41.3	27.5	27.6
	TRC+sg ACSL4	40.1	44.4	49.5
RSL3	Bulk+sg GFP	92.2	131.4	100.2
	TRC+sg GFP	65.7	67.4	72.6
	Bulk+sg ACSL4	89.5	82.6	69.5
	TRC+sg ACSL4	51.2	60.2	72.9

## Sheet: Fig.2h
Fig.2h
		Bulk			TRC
/	sg GFP	3.18	4.19	3.45	4.76	3.22	2.78
	sg ACSL4-1	3.43	2.72	4.18	3.31	2.57	4.12
	sg ACSL4-2	3.62	4.58	3.94	2.71	3.73	4.84
RSL3	sg GFP	26.97	28.16	29.48	15.24	13.67	16.53
	sg ACSL4-1	12.11	12.58	10.74	10.44	12.02	11.66
	sg ACSL4-2	11.35	10.18	12.62	9.52	11.49	11.15
FIN56	sg GFP	29.56	28.34	32.66	14.87	15.27	13.38
	sg ACSL4-1	10.75	12.84	10.99	10.66	11.24	9.44
	sg ACSL4-2	12.69	10.11	9.54	10.47	12.48	10.98
