# Supplementary material for: Tumor-repopulating cells evade ferroptosis via PCK2-dependent phospholipid remodeling
Source: Nat Chem Biol. 2024 May 8;20(10):1341–52. doi: 10.1038/s41589-024-01612-6 (PMC11427348; doi:10.1038/s41589-024-01612-6)
Supplement: Supplementary file 12 — Statistical source data. [file 41589_2024_1612_MOESM12_ESM.zip › Li_SourceData_Fig/Li_SourceData_Fig3.xlsx]

## Sheet: Fig.3b
Fig.3b
Bulk	1	1
TRC	0.482121	0.289751

## Sheet: Fig.3c
Fig.3c
	ACSL4 WT			ACSL4 T679A
0	0	0	0	0	0	0
8	39.326	45.249	43.645	22.785	17.723	20.73
15	57.461	52.192	50.532	25.41	27.812	32.363

## Sheet: Fig.3d
Fig.3d
	ACSL4 WT tet-DOX			ACSL4 T679A tet-DOX			ACSL4 WT tet+DOX			ACSL4 T679A tet+DOX
10	107.16	105.949	100.861	101.744	99.878	93.877	106.594	104.845	95.738	102.068	100.489	94.812
100	111.036	109.26	101.144	106.083	104.907	99.432	94.426	90.747	88.452	103.233	98.571	96.128
200	105.141	101.305	96.864	101.054	99.513	93.309	74.171	73.88	70.018	98.383	97.18	94.774
500	104.536	93.432	88.99	97.202	96.756	88.929	51.803	50.965	49.253	80.714	80.526	73.947
1000	98.318	92.422	86.083	92.539	90.998	85.037	45.574	43.242	37.304	72.594	66.278	64.662
2000	88.021	83.055	78.412	95.093	85.929	83.374	31.184	30.71	29.435	67.707	65.827	61.391
5000	69.287	66.702	64.28	82.847	79.116	72.628	15.738	14.353	13.188	45	43.12	36.053
10000	56.891	59.475	57.698	63.909	63.544	58.11	10.455	11.621	9.982	32.857	30.376	26.842

## Sheet: Fig.3e
Fig.3e
	ACSL4 WT	ACSL4 T679A			Percentage of Change
SFA-PL	21.481	24.7354		SFA-PL	0.0325437
MUFA-PL	22.8917	26.4288		MUFA-PL	0.0353711
PUFA-PL	55.6273	48.8358		PUFA-PL	-0.0679148

## Sheet: Fig.3f
Fig.3f
	ACSL4 WT Tet+Dox				ACSL4 T679A Tet+Dox
PC 14:0_20:4-d8	1.02	1.013	1.113	0.854	0.657	0.661	0.417	0.584
PC 16:0_20:4-d8	1.089	1.014	1.054	0.843	0.595	0.581	0.398	0.601
PC 18:0_20:4-d8	1.051	1.032	1.004	0.913	0.931	0.859	0.732	0.857
PC 18:1_20:4-d8	1.085	1.001	1.019	0.895	0.714	0.638	0.413	0.611
PC 18:2_20:4-d8	1.108	1.045	0.993	0.854	0.745	0.654	0.408	0.617
PC 20:4_20:4-d8	1.099	1.06	1.086	0.755	0.659	0.548	0.401	0.568
PC 22:6_20:4-d8	0.972	1.126	1.064	0.838	0.901	0.788	0.575	0.752
PC O-16:0_20:4-d8	0.662	1.141	1.171	1.026	0.716	0.68	0.349	0.641
PC O-16:1_20:4-d8	1.106	0.955	0.967	0.972	0.64	0.566	0.254	0.487
PC O-18:2_20:4-d8	1.073	0.989	1.032	0.906	0.698	0.633	0.304	0.569

## Sheet: Fig.3g
Fig.3g
	ACSL4 WT Tet+Dox				ACSL4 T679A Tet+Dox
PE 14:0_20:4-d8	1.056	0.991	1.048	0.905	0.932	0.851	0.5	0.72
PE 16:0_20:4-d8	1.028	0.996	1.089	0.887	0.766	0.716	0.477	0.66
PE 16:1_20:4-d8	1.021	1.022	1.05	0.907	0.856	0.839	0.447	0.686
PE 17:0_20:4-d8	1.049	1.04	0.979	0.932	0.857	0.854	0.703	0.753
PE 18:0_20:4-d8	1.038	1.002	1.062	0.898	0.93	0.913	0.728	0.832
PE 18:1_20:4-d8	1.066	0.999	1.048	0.887	0.844	0.786	0.481	0.709
PE 22:1_20:4-d8	1.048	0.978	1.057	0.917	0.804	0.726	0.411	0.599
PE 22:6_20:4-d8	1.003	1.03	1.131	0.836	0.71	0.634	0.39	0.551
PE O-18:0_20:4-d8	0.968	1.12	1.029	0.883	0.493	0.511	0.288	0.47

## Sheet: Fig.3h
Fig.3h
	sg ACSL4			ACSL4 WT Tet+Dox			ACSL4 T679A Tet+Dox			sg ACSL4+RSL3			ACSL4 WT Tet+Dox+RSL3			ACSL4 T679A Tet+Dox+RSL3
PE(38:4)+2O	99.1	129.7	70.7	120.7	85.7	107.6	119.8	105.4	89.9	115.4	99.1	89.5	348.7	467	387.5	76.7	116.3	149.5
PE(40:4)+2O	17	24.8	21.3	20.1	23.3	25.6	22.9	25.9	22.8	27.1	13.8	36	46.9	35.2	48.5	20	19.9	20.8
PE(38:4)+3O	32.6	27.2	28.7	28.1	29.2	18.6	27.8	27.9	20.9	32.4	22.8	39.6	40.6	50	44.6	13.4	19.9	13.7
