# Supplementary material for: Tumor-repopulating cells evade ferroptosis via PCK2-dependent phospholipid remodeling
Source: Nat Chem Biol. 2024 May 8;20(10):1341–52. doi: 10.1038/s41589-024-01612-6 (PMC11427348; doi:10.1038/s41589-024-01612-6)
Supplement: Supplementary file 12 — Statistical source data. [file 41589_2024_1612_MOESM12_ESM.zip › Li_SourceData_Fig/Li_SourceData_Fig4.xlsx]

## Sheet: Fig.4g
Fig.4g
	sg GFP				sg PCK2
PE 16:1_20:4-d8	0.799	0.902	1.169	1.13	0.399	0.726	0.697	0.747
PE 18:1_20:4-d8	0.877	0.883	1.151	1.089	0.532	0.772	0.824	0.776
PE 20:0_20:4-d8	0.793	0.902	1.181	1.124	0.327	0.565	0.532	0.58
PE 20:1_20:4-d8	0.792	0.901	1.198	1.109	0.31	0.511	0.496	0.539
PE 20:2_20:4-d8	0.794	0.896	1.222	1.088	0.301	0.514	0.479	0.544
PE O-22:0_20:4-d8	0.744	0.888	1.249	1.119	0.383	0.665	0.642	0.722
PE O-22:1_20:4-d8	0.765	0.901	1.198	1.136	0.396	0.689	0.672	0.713
PE O-22:2_20:4-d8	0.816	0.906	1.115	1.163	0.314	0.595	0.532	0.611

## Sheet: Fig.4h
Fig.4h
	sg GFP			sg PCK2			sg GFP+RSL3			sg PCK2+RSL3
PE(38:4)+2O	121.23	94.16	180.85	201.56	156.7	83.73	771.08	895.8	630.7	220.49	181.02	294.15
PE(40:4)+2O	59.5	74.31	99.13	55.98	70.09	62.42	150.72	132.73	120.6	103.48	74.95	71.69
PE(38:4)+3O	56.81	37.78	33.68	52.94	59.88	73.99	90.89	104.8	83.36	61.08	59.56	64.16

## Sheet: Fig.4i
Fig.4i
	sg GFP			sg PCK2-1			sg PCK2-2
10	100.28	100.25	95.4	109.61	107.61	102.55	103.82	101.56	94.14
100	106.41	97.65	95.63	109.88	104.39	96.98	100.09	97.36	94.26
500	94.78	89.89	82.79	99.78	99.36	95.48	98.43	91.96	91.01
1000	88.68	81.66	72.39	95.25	90.72	85.27	93.15	87.36	86.37
5000	26.61	20.72	15.94	71.3	69.45	60.39	82.56	76.38	71.46
10000	23.35	20.1	19.55	57.82	55.86	51.52	59.05	52.98	52.7
25000	12.84	10.28	9.35	41.62	37.55	31.17	27.36	26.05	23.24
50000	10.75	9.35	8.57	20.46	19.5	15.78	19.04	17.85	14
100000	8.38	7.56	6.63	12.71	11.75	11.1	16.22	14.71	8.57

## Sheet: Fig.4k
Fig.4k
	Bulk			PCK2 Tet TRC-Dox			PCK2 Tet TRC+Dox0.2			PCK2 Tet TRC+Dox0.5
DMSO	3.89	2.69	4.83	2.78	3.12	5.49	4.13	2.45	3.55	4.65	2.91	4.46
RSL3	29.79	27.67	24.36	11.15	10.11	13.65	20.77	24.85	26.54	35.53	35.27	32.23
FINO2	32.88	34.65	30.19	15.75	17.94	19.92	28.77	29.13	32.58	37.82	36.41	40.13
