# Supplementary material for: Tumor-repopulating cells evade ferroptosis via PCK2-dependent phospholipid remodeling
Source: Nat Chem Biol. 2024 May 8;20(10):1341–52. doi: 10.1038/s41589-024-01612-6 (PMC11427348; doi:10.1038/s41589-024-01612-6)
Supplement: Supplementary file 12 — Statistical source data. [file 41589_2024_1612_MOESM12_ESM.zip › Li_SourceData_Fig/Li_SourceData_Fig5.xlsx]

## Sheet: Fig.5b
Fig.5b
	Bulk			TRC			TRC+si STAT3-1			TRC+si STAT3-2
HONE1	1.047	0.983	0.97	0.978	0.888	0.985	1.043	1.03	0.937	0.979	0.902	0.984
A375	0.964	1.015	1.021	1.059	0.987	1.086	0.984	1	0.939	1.04	0.937	0.878

## Sheet: Fig.5c
	Fig.5c
Bulik	0 h	1	1	1
	4 h	0.936	0.899	0.898
	8 h	0.783	0.728	0.823
	12 h	0.656	0.663	0.65
TRC	0 h	1	1	1
	4 h	0.722	0.631	0.626
	8 h	0.529	0.439	0.389
	12 h	0.18	0.15	0.105
TRC+Stattic	0 h	1	1	1
	4 h	0.898	0.798	0.837
	8 h	0.714	0.643	0.738
	12 h	0.551	0.521	0.542

## Sheet: Fig.5f
Fig.5f
	Bulk			TRC			TRC+si STAT3-1			TRC+si STAT3-2
HONE1	1.056	1.021	0.923	16.177	19.191	20.215	3.263	3.247	3.209	3.528	3.752	3.422
A375	1.103	0.985	0.912	13.336	14.248	15.313	2.329	2.256	2.364	2.766	2.425	2.411

## Sheet: Fig.5h
Fig.5h
	Bulk+sg GFP			TRC+sg GFP			TRC+sg STAT3-1			TRC+sg STAT3-2
DMSO	4.28	3.18	2.42	2.73	4.64	3.45	5.64	3.34	4.4	3.75	5.46	2.95
RSL3	30.19	27.5	24.6	14.55	15.43	17.28	22.85	23.91	25.72	22.38	24.73	25.82
IR	32.1	28.3	29.8	18.79	18.84	20.74	22.6	24.7	24.95	21.72	23.17	23.59
Cis	25.48	27.45	24.29	18.77	17.91	16.44	22.72	23.27	20.83	22.82	22.99	20.43

## Sheet: Fig.5i
Fig.5i
	Bulk+sg GFP			TRC+sg GFP			TRC+sg HERC6-1			TRC+sg HERC6-2
DMSO	2.79	2.97	3.03	5.46	3.16	4.44	3.75	3.95	3.63	3.16	4.51	4.93
RSL3	25.83	26.15	27.55	16.74	15.42	14.58	23.62	22.22	20.32	22.86	23.41	21.59
IR	31.97	29.15	32.62	18.92	20.34	16.13	24.46	25.72	25.84	25.36	26.71	24.89
Cis	24.52	26.83	26.35	17.69	16.95	15.73	20.91	22.33	23.77	21.95	20.92	23.75

## Sheet: Fig.5j
Fig.5j
	vehicle					Stattic					vehicle+IR					Stattic+IR
7	38.457	60.715	71.057	11.469	34.044	33.792	56.911	40.175	51.657	23.963	11.112	39.37	60.587	81.961	31.854	39.764	72.6	32.906	13.778	50.872
10	101.21	113.626	77.187	98.425	265.194	141.859	119.372	117.259	177.151	116.724	37.076	70.302	106.808	133.865	65.502	46.771	66.533	131.414	85.67	120.226
13	280.03	366.887	331.757	246.263	409.511	208.981	174.35	348.857	394.661	243.218	169.224	242.831	155.198	102.367	77.902	90.717	50.65	56.218	39.351	212.833
16	645.568	554.302	463.769	604.964	677.006	492.441	533.818	460.036	369.651	485.029	171.35	142.825	240.492	167.122	63.298	34.696	75.154	48.583	63.487	168.885
19	699.131	774.462	742.489	1058.19	821.031	588.845	659.865	722.608	629.475	781.608	239.728	150.265	168.402	279.181	231.303	56.569	36.591	27.093	67.128	116.996
22	1141.31	1129.56	1028.5	954.519	1264.82	1026.21	1008.98	971.1	746.748	796.803	309.943	169.686	349.158	221.024	300.704	37.686	70.505	36.369	158.31	87.983
