# Supplementary material for: Tumor-repopulating cells evade ferroptosis via PCK2-dependent phospholipid remodeling
Source: Nat Chem Biol. 2024 May 8;20(10):1341–52. doi: 10.1038/s41589-024-01612-6 (PMC11427348; doi:10.1038/s41589-024-01612-6)
Supplement: Supplementary file 12 — Statistical source data. [file 41589_2024_1612_MOESM12_ESM.zip › Li_SourceData_Fig/Li_SourceData_Fig6.xlsx]

## Sheet: Fig.6a
Fig.6a
	Bulk					Bulk+fibrin gel					Bulk+IR					Bulk+fibrin gel+IR
7	11.713	80.816	25.814	59.735	33.729	31.621	16.261	28.595	84.898	108.542	20.603	40.477	47.903	31.559	18.103	57.337	71.611	39.749	39.344	29.867
10	189.384	285.938	55.477	150.459	149.842	105.957	242.911	129.159	147.903	248.211	37.525	34.022	195.198	48.434	91.141	277.234	96.279	69.36	41.306	98.557
13	292.926	389.825	196.069	475.718	317.531	232.227	287.773	223.467	639.186	415.655	72.367	83.293	242.419	128.436	175.409	371.267	171.572	141.181	119.012	259.274
16	675.541	650.926	388.276	667.247	712.32	956.172	717.404	468.135	698.521	620.06	179.135	75.568	127.607	238.836	241.639	264.776	405.331	506.781	297.959	173.417
19	1064.69	504.155	813.849	801.298	1197.3	817.077	1249.73	842.552	1369.3	600.019	233.52	154.55	181.818	251.608	113.582	453.785	568.425	236.788	547.6	322.511
22	906.16	913.637	1493	1160.16	983.717	1508.37	876.356	1304.09	1724.26	1263.36	244.601	416.054	203.081	129.531	263.889	500.494	574.801	830.534	787.442	502.29

## Sheet: Fig.6c
Fig.6c
Bulk+IR	7.13	6.72	12.52	6.98	11.48
TRC+IR	25.27	17.11	23.97	21.6	25.29

## Sheet: Fig.6e
Fig.6e
	Integrin β3-					Integrin β3+
PE 14:0_20:4	0.12	0.11	0.1	0.13	0.15	0.09	0.11	0.07	0.11	0.1
PE 16:0_20:4	5.01	5.26	5.4	5.39	7.47	4.71	5.08	2.48	4.92	5.76
PE 16:1_20:4	1.98	1.57	1.45	1.96	2.14	1.35	1.77	0.98	1.72	1.59
PE 17:0_20:4	0.75	0.69	0.64	0.75	1.01	0.52	0.61	0.44	0.58	0.53
PE 18:0_20:4	20.19	17.58	17.03	20.03	27.79	11.35	13.89	10.33	14.07	12.06
PE 18:1_20:4	5.35	3.31	3	4	4.5	2.28	2.75	1.75	2.73	2.66
PE 20:0_20:4	1.36	1.25	1.27	1.45	1.77	0.61	0.74	0.56	0.79	0.76
PE 20:1_20:4	6.99	5.37	5.33	6.8	6.59	4.46	5.4	3.44	5.25	4.73
PE 20:2_20:4	0.29	0.15	0.11	0.52	0.2	0.2	0.23	0.25	0.42	0.17
PE O-16:0_20:4	1.39	1.23	1.16	1.15	1.76	1.18	1.61	0.91	1.57	1.22
PE O-16:1_20:4	17.1	15.01	14.67	15.91	19.34	9.32	12	8.73	12.3	11.12
PE O-18:0_20:4	1.51	1.42	1.34	1.6	1.93	1.38	1.63	1.05	1.72	1.4
PE O-18:1_20:4	15.4	14.28	12.95	13.53	20.19	10.17	11.26	8.11	11.5	10
PE O-18:2_20:4	26.52	20.23	21.42	24.46	26.84	14.91	17.31	11.94	17.5	15.65

## Sheet: Fig.6f
Fig.6f
Integrin β3-	271.4	345.4	352.7	376.2	379.1
Integrin β3+	252.7	316.8	181.3	222.6	297.4

## Sheet: Fig.6g
Fig.6g
Integrin β3-	113.1	72.6	39.5	58.4	70.8
Integrin β3+	38.6	39.1	40.8	49.7	42.5

## Sheet: Fig.6h
Fig.6h
	ACSL4 WT Tet					ACSL4 T679A Tet					ACSL4 WT Tet+IR					ACSL4 T679A Tet+IR
7	50.233	33.532	14.987	59.314	13.135	25.874	63.359	10.29	44.897	64.851	23.305	9.044	22.796	30.849	19.46	42.348	23.89	49.697	39.443	12.575
10	164.418	99.694	62.833	179.713	126.354	191.911	103.5	133.739	206.131	98.294	80.682	88.403	139.891	53.97	93.571	90.598	155.519	124.468	93.417	152.896
13	298.708	352.654	264.17	444.173	203.442	407.38	301.44	389.144	170.05	540.61	47.912	59.358	87.017	96.965	196.982	238.246	206.027	122.125	259.602	142.639
16	624.525	551.111	694.337	311.114	429.811	447.141	616.912	739.638	726.701	877.738	34.963	68.367	63.467	38.956	109.835	77.393	303.799	213.33	236.996	239.528
19	570.225	801.124	480.298	620.828	945.817	694.766	848.634	750.13	1229.53	876.76	76.387	94.75	72.778	98.367	61.813	272.007	289.077	387.116	318.108	162.52
22	1157.24	821.632	1050.11	723.662	1044.42	1315.63	1013.91	1196.05	1465.03	1485.15	62.733	52.618	166.502	129.055	63.975	389.767	667.101	495.248	246.589	309.713
25	901.64	1608.91	1393.39	1202.31	1437.23	1816.3	1704.62	1695.99	1117.73	1923.43	94.287	67.801	128.885	175.355	187.53	335.617	457.1	723.251	730.701	763.409

## Sheet: Fig.6i
Fig.6i
	PCK2 Tet+gel+vehicle					PCK2 Tet+gel+Dox					PCK2 Tet+gel+vehicle+IR					PCK2 Tet+gel+Dox+IR
7	64.154	52.621	97.397	54.702	32.864	68.923	104.575	86.756	30.82	52.419	63.693	100.983	71.903	41.886	49.211	31.511	25.894	63.099	57.919	127.806
10	224.726	89.013	97.074	259.346	333.987	225.544	194.025	332.645	151.124	74.432	140.308	90.731	227.612	72.636	76.832	61.017	150.02	76.489	159.67	150.916
13	343.884	418.877	342.408	323.323	475.787	406.295	470.688	268.123	509.757	291.467	394.815	72.851	386.538	223.383	299.811	92.101	107.892	194.655	92.797	181.957
16	511.911	526.139	615.013	681.615	958.65	402.443	406.164	517.276	995.094	638.51	403.281	253.673	518.667	401.71	259.784	278.056	205.394	136.822	99.355	212.964
19	960.609	719.989	1054.54	911.953	1331.63	1161.45	633.489	868.329	885.101	1307.24	337.892	249.236	444.993	721.913	593.984	166.653	287.305	200.156	259.681	268.741
22	1113.5	1378.41	1825.93	970.444	1468.51	1495.23	1858.67	1569	1249.65	1068.11	651.915	878.094	504.155	910.522	518.805	448.664	234.998	158.654	298.256	317.605
