# Supplementary material for: Tumor-repopulating cells evade ferroptosis via PCK2-dependent phospholipid remodeling
Source: Nat Chem Biol. 2024 May 8;20(10):1341–52. doi: 10.1038/s41589-024-01612-6 (PMC11427348; doi:10.1038/s41589-024-01612-6)
Supplement: Supplementary file 14 — Statistical source data. [file 41589_2024_1612_MOESM14_ESM.zip › Li_SourceData_ED_Fig/Li_SourceData_ED_Fig1.xlsx]

## Sheet: Extended Fig.1b
Extended data Fig.1b
	HONE1						HK1
1	1.08	0.9	0.95	1.06	1.07	0.94	0.96	0.93	1.1	1.06	1.08	0.87
2	2.3	2.5	2.1	2.5	1.9	2.2	2.2	2.1	2.1	1.8	1.9	2
3	4.2	4.1	3.8	4	3.8	4.2	3.9	3.6	3.7	4.1	3.8	3.7
4	7.2	6.8	6.6	6.7	7.7	6.9	6.2	5.9	6.1	6.5	5.5	6.1
5	11.1	10.9	10.3	10.8	10.7	12.2	9.2	8.8	8.6	8.2	9.3	8.9

## Sheet: Extended Fig.1f
Extended data Fig.1f
Cisplatin	Bulk	223.9	332.6	274.2
	TRC	204.5	181.5	120.1
	Bulk+Fer-1	131.5	202.1	192.9
	TRC+Fer-1	179.7	171	128.1

## Sheet: Extended Fig.1g
Extended data Fig.1g
Cisplatin	Bulk	50.2	74.3	56.8
	TRC	42.1	35.6	29.1
	Bulk+Fer-1	21.7	35.5	36.3
	TRC+Fer-1	44.5	24.8	34.5

## Sheet: Extended Fig.1h
Extended data Fig.1h
	Bulk			TRC
10	102.872	98.189	96.279	102.889	100.285	97.347
100	103.509	100.887	95.642	104.228	99.43	96.938
500	93.319	90.997	89.386	97.235	96.156	89.684
1000	71.928	65.185	64.323	86.225	81.984	79.566
5000	17.682	15.622	14.498	56.206	55.202	48.915
10000	15.36	13.524	12.962	47.911	45.939	41.215
25000	12.213	12.213	12.175	24.551	17.037	15.363
50000	10.564	10.564	10.452	17.148	13.317	12.498
100000	6.743	6.706	6.406	13.28	9.151	8.741

## Sheet: Extended Fig.1i
Extended data Fig.1i
	Bulk			TRC
10	103.728	94.199	93.715	102.919	102.087	100.026
100	97.51	94.562	92.301	104.624	100.859	96.579
500	81.723	80.471	73.001	102.761	98.719	93.884
1000	73.203	72.073	67.389	97.53	92.1	91.982
2000	51.642	45.505	41.225	81.717	77.794	75.654
10000	27.981	21.682	18.291	53.303	46.209	43.395
25000	22.369	21.44	17.402	24.293	21.48	17.279
50000	21.803	17.645	14.859	24.016	22.668	18.071
100000	18.17	17.16	13.768	15.376	13.435	11.691

## Sheet: Extended Fig.1j
Extended data Fig.1j
	Bulk			TRC
10	100.629	99.79	97.799	102.492	100.997	97.481
100	101.992	96.751	92.977	97.481	94.692	89.115
500	73.375	72.222	70.65	91.257	88.145	87.822
1000	70.231	62.579	60.797	83.376	80.466	74.202
2000	32.809	28.826	27.358	79.86	75.091	68.018
10000	15.933	15.933	15.723	36.454	32.13	26.714
25000	15.618	15.514	15.304	26.229	21.784	19.925
50000	15.409	15.409	15.304	21.339	20.086	16.045
100000	15.514	15.514	15.409	20.369	19.642	19.197

## Sheet: Extended Fig.1l
Extended data Fig.1l
	Bulk			TRC			Bulk+RSL3			TRC+RSL3
PE(34:3)+2O	261.156	272.078	247.164	234.477	228.548	186.281	275.017	300.398	286.799	199.747	219.305	238.371
PE(36:3)+2O	14.28	13.579	13.643	15.665	15.071	14.59	40.749	48.562	52.989	12.316	9.516	16.098
PE(36:4)+2O	40.469	27.287	44.135	24.154	23.489	24.263	90.692	120.253	121.793	21.851	23.072	24.704
PE(36:5)+2O	259.669	247.595	227.808	206.401	290.595	241.192	243.056	251.909	230.55	218.046	257.226	282.001
PE(38:4)+2O	213.833	208.029	165.987	214.247	276.785	306.897	482.6	526.015	450.282	224.229	204.367	216.266
PE(38:5)+2O	28.321	32.368	29.563	20.883	22.207	17.261	63.023	68.615	50.322	23.838	21.538	25.542
PE(40:4)+2O	17.064	16.858	17.821	20.719	22.145	19.303	82.695	71.687	121.176	27.565	26.402	26.038
PE(40:5)+2O	6.38	4.314	2.025	5.411	5.445	5.391	8.762	7.431	12.676	3.027	3.996	4.956
PE(40:6)+2O	3.822	10.345	11.574	4.814	6.649	7.15	20.761	12.398	9.842	8.73	5.452	9.236
PE(38:4)+3O	14.573	12.459	15.594	19.448	21.82	19.508	29.6	31.611	43.39	17.878	21.328	23.691
PE(40:6)+3O	6.434	7.957	11.45	4.717	6.791	7.322	15.691	15.136	15.105	5.629	7.175	6.596
