# Supplementary material for: Tumor-repopulating cells evade ferroptosis via PCK2-dependent phospholipid remodeling
Source: Nat Chem Biol. 2024 May 8;20(10):1341–52. doi: 10.1038/s41589-024-01612-6 (PMC11427348; doi:10.1038/s41589-024-01612-6)
Supplement: Supplementary file 14 — Statistical source data. [file 41589_2024_1612_MOESM14_ESM.zip › Li_SourceData_ED_Fig/Li_SourceData_ED_Fig10.xlsx]

## Sheet: Extended Fig.10a
Extended data Fig.10a
	PCK2 low	PCK2 high
pACSL4 low	82	28
pACSL4 high	24	48

## Sheet: Extended Fig.10b
Extended data Fig.10b
	PCK2 high	PCK2 low
CR+PR	71	88
SD	5	18

## Sheet: Extended Fig.10c
Extended data Fig.10c
	pACSL4 high	pACSL4 low
CR+PR	65	94
SD	4	19

## Sheet: Extended Fig.10d
Extended data Fig.10d
	recurrence	no recurrence
pACSL4 low	40	156
pACSL4 high	10	96

## Sheet: Extended Fig.10g
Extended data Fig.10g
	Gender	WHO	TNM	ACSL4_pT679
lower limit	1.163	0.206	1.252	0.219
Hazard ratio	2.096	0.428	1.901	0.371
upper limit	3.777	0.887	2.886	0.631
