# Supplementary material for: Tumor-repopulating cells evade ferroptosis via PCK2-dependent phospholipid remodeling
Source: Nat Chem Biol. 2024 May 8;20(10):1341–52. doi: 10.1038/s41589-024-01612-6 (PMC11427348; doi:10.1038/s41589-024-01612-6)
Supplement: Supplementary file 14 — Statistical source data. [file 41589_2024_1612_MOESM14_ESM.zip › Li_SourceData_ED_Fig/Li_SourceData_ED_Fig2.xlsx]

## Sheet: Extended Fig.2b
Extended data Fig.2b
	Bulk			TRC
HONE1	4.723	3.871	4.391	4.18	4.224	3.631
HK1	3.778	3.549	3.963	3.953	4.127	5.005
A375	8.03	10.836	7.426	7.153	9.26	10.175

## Sheet: Extended Fig.2c
Extended data Fig.2c
	Bulk			TRC
HONE1	1.05	0.887	1.063	1.176	0.888	0.989
HK1	0.933	0.978	1.089	0.994	1.245	1.178
A375	0.891	1.077	1.032	0.704	0.902	0.875

## Sheet: Extended Fig.2d
Extended data Fig.2d
	Bulk-FSP1+CoQ1			TRC-FSP1+CoQ1
3	60.696	55.882	67.686	61.46	62.027	67.963
3.5	53.739	45.915	64.054	56.367	55.67	64.63
4	43.359	39.379	60.612	45.671	47.423	61.481
4.5	35.304	31.046	57.361	35.993	40.55	56.111
5	30.087	28.922	52.199	31.239	37.113	51.296
5.5	25.565	25.98	49.713	27.674	28.351	47.407
6	22.087	23.693	45.315	26.146	25.601	45
6.5	20.174	19.771	43.977	23.09	24.914	41.115
7	18.609	15.359	39.579	20.034	19.416	37.593
7.5	16.679	13.399	37.285	17.487	18.385	37.962
8	14.783	11.928	32.887	16.638	16.838	33.704
8.5	13.043	14.706	28.681	14.092	15.979	28.889
9	10.957	14.377	24.092	12.054	15.292	25.185
9.5	10.068	13.324	20.459	11.375	14.948	20.009
10	8.887	12.255	18.929	11.205	13.574	19.074
10.5	9.953	11.438	15.105	10.866	13.23	15.741
11	9.913	9.967	12.811	11.036	12.371	11.667
11.5	8.817	9.476	11.663	10.017	11.512	10.742
12	9.391	8.987	10.516	10.015	11.168	10.556
12.5	9.275	8.824	12.428	9.677	10.997	11.297
13	9.043	8.66	9.751	9.168	9.966	10.556
13.5	8	8.339	7.648	8.489	9.622	9.445
14	8.171	8.497	5.927	8.319	9.278	8.519
14.5	8.522	8.333	6.883	8.149	8.935	7.963
15	6.959	8.179	6.501	7.81	8.763	7.223
15.5	6.613	8.176	6.879	7.47	8.591	7.212
16	7.13	8.171	6.693	7.131	8.763	7.407
16.5	7.982	7.843	6.501	7.129	8.076	7.588
17	7.826	7.516	6.692	6.961	7.389	6.852
17.5	7.652	7.681	6.502	6.791	7.386	6.479
18	7.831	7.842	6.691	6.621	7.388	6.854
18.5	7.648	7.676	7.075	6.112	6.873	7.037
19	7.482	7.841	7.074	5.942	6.529	7.228
19.5	7.647	7.84	6.883	5.943	6.357	6.849
20	7.478	7.512	6.882	5.941	6.186	7.041

## Sheet: Extended Fig.2g
Extended data Fig.2g
	Bulk			TRC
HONE1	0.000274873	0.000491845	0.000290692	0.000484087	0.000792727	0.000454903
HK1	0.00335608	0.00362591	0.00366287	0.00318666	0.00290077	0.00334794
A375	0.000540581	0.000558316	0.000565964	0.000473361	0.000535322	0.000578154

## Sheet: Extended Fig.2h
Extended data Fig.2h
	Bulk			TRC
HONE1	0.0247451	0.0311616	0.023833	0.0243928	0.0221764	0.0257656
HK1	0.00960954	0.0092775	0.00886442	0.00956147	0.01426	0.0119239
A375	0.00934407	0.0101703	0.0131196	0.00845346	0.010064	0.0124576

## Sheet: Extended Fig.2i
Extended data Fig.2i
	Bulk			TRC
HONE1	2.66	3.87	4.11	3.32	4.89	3.58
HK1	0.95	0.82	0.67	0.88	0.65	0.32
A375	1.11	2.67	1.65	1.27	1.42	1.91

## Sheet: Extended Fig.2j
Extended data Fig.2j
	Bulk			TRC
ACSL1	0.000624465	0.00101614	0.000670098	0.000933569	0.000904428	0.000936709
ACSL3	0.0112626	0.0167021	0.0107089	0.00838325	0.00505929	0.0060628
ACSL4	0.00800574	0.00610284	0.00656561	0.00719829	0.00963604	0.00600027
FATP2	0.000240995	0.000192705	0.000186024	0.000247245	0.000158733	0.000265362
LPCAT3	0.00671814	0.0127916	0.0109347	0.00887607	0.0126206	0.0144123
PLA2G6	5.94875e-05	4.61543e-05	4.55923e-05	0.000155208	0.000128997	0.000187525
PLA2G2F	8.99502e-08	1.40038e-07	3.38673e-07	1.16566e-07	3.72448e-07	9.87294e-08
PLA2G4A	0.000173354	0.000271208	0.000164075	0.000180568	0.000208462	0.00019597
