# Supplementary material for: Tumor-repopulating cells evade ferroptosis via PCK2-dependent phospholipid remodeling
Source: Nat Chem Biol. 2024 May 8;20(10):1341–52. doi: 10.1038/s41589-024-01612-6 (PMC11427348; doi:10.1038/s41589-024-01612-6)
Supplement: Supplementary file 14 — Statistical source data. [file 41589_2024_1612_MOESM14_ESM.zip › Li_SourceData_ED_Fig/Li_SourceData_ED_Fig3.xlsx]

## Sheet: Extended Fig.3b
Extended data Fig.3b
Bulk-(R)-HTS-3	0.153	0.164	0.171
Bulk+(R)-HTS-3	0.103	0.114	0.121
TRC-(R)-HTS-3	0.169	0.155	0.152
TRC+(R)-HTS-3	0.112	0.104	0.101

## Sheet: Extended Fig.3c
Extended data Fig.3c
	Bulk			TRC
0	0	0	0	0	0	0
5	13.3411	12.0212	10.705	1.6494	4.52073	3.16639
10	17.0251	16.1721	21.3053	5.83793	8.72466	10.3599
15	22.9982	24.4117	29.3529	8.74286	11.661	12.4845

## Sheet: Extended Fig.3e
Extended data Fig.3e
		Bulk			TRC
/	sg GFP	2.57	3.14	3.61	3.44	4.48	3.76
	sg ACSL4-1	3.36	2.43	4.28	3.67	3.17	4.21
	sg ACSL4-2	3.95	2.38	4.57	4.54	3.49	5.17
RSL3	sg GFP	25.67	26.19	29.17	13.34	15.57	13.86
	sg ACSL4-1	12.21	9.67	10.87	9.92	7.27	9.93
	sg ACSL4-2	12.75	10.34	10.42	9.26	11.48	10.61
FIN56	sg GFP	18.47	20.14	21.91	13.14	11.52	11.19
	sg ACSL4-1	9.38	10.34	11.72	11.24	8.89	11.13
	sg ACSL4-2	10.87	11.85	10.52	11.51	8.76	10.27

## Sheet: Extended Fig.3f
Extended data Fig.3f
	Bulk			Bulk+ROSI			TRC			TRC+ROSI
DMSO	3.5	2.78	3.79	2.64	3.44	4.94	3.15	2.96	3.41	3.43	4.15	5.23
RSL3	25.42	28.51	27.99	10.26	12.7	13.61	15.57	16.52	14.72	11.82	13.19	11.34
FIN56	28.54	30.26	29.71	11.23	11.53	12.86	14.46	13.62	15.55	10.86	9.22	12.87
FINO2	28.24	32.74	30.22	13.82	11.64	10.25	17.29	15.97	16.98	12.31	13.16	10.99

## Sheet: Extended Fig.3g
Extended data Fig.3g
	Bulk			Bulk+ROSI			TRC			TRC+ROSI
DMSO	3.81	4.23	2.96	1.64	2.99	2.27	3.82	4.89	2.65	4.21	3.72	1.92
RSL3	25.34	23.51	27.59	10.96	9.47	8.39	12.76	14.16	12.99	9.36	8.56	10.89
FINO2	19.82	21.37	17.32	11.17	10.48	13.71	13.66	11.48	14.27	11.26	10.76	9.68
AA+IFNγ	29.27	27.46	30.68	10.54	11.66	12.82	13.48	15.58	14.79	9.96	8.15	12.76

## Sheet: Extended Fig.3i
Extended data Fig.3i
	sg GFP+Bulk			sg ACSL4+Bulk			sg ACSL4+TRC			ACSL4 WT Tet+Bulk			ACSL4 WT Tet+TRC
Dox 0+RSL3	27.41	25.86	29.67	11.87	8.12	9.59	8.64	10.29	11.91	10.5	8.92	12.48	11.3	12.94	9.37
Dox0.3+RSL3	24.44	27.81	30.97	12.35	10.76	10.43	9.7	10.56	12.15	23.1	25.84	21.31	15.8	13.24	13.63
Dox1+RSL3	24.61	27.48	29.42	10.98	9.21	10.67	10.82	10.41	11.68	38.55	35.73	37.69	17.17	15.75	18.49

## Sheet: Extended Fig.3k
Extended data Fig.3k
	sg GFP+Bulk			sg ACSL4+Bulk			sg ACSL4+TRC			ACSL4 WT Tet+Bulk			ACSL4 WT Tet+TRC
-Dox+IR	27.63	28.24	31.39	13.64	13.45	10.81	12.6	12.77	11.38	15.11	12.79	16.34	15.49	11.95	14.54
+Dox+IR	25.72	27.25	30.84	12.83	10.48	11.96	12.27	10.34	11.11	35.57	34.61	30.68	20.74	21.32	18.99

## Sheet: Extended Fig.3l
Extended data Fig.3l
	sg GFP+Bulk			sg ACSL4+Bulk			sg ACSL4+TRC			ACSL4 WT Tet+Bulk			ACSL4 WT Tet+TRC
-Dox+IR	25.11	23.81	27.64	14.88	13.24	16.84	15.28	14.49	16.87	18.25	16.12	14.47	15.11	13.25	16.82
+Dox+IR	24.28	26.41	27.86	15.57	14.32	14.84	15.36	13.19	15.81	26.38	30.56	27.17	18.35	20.12	22.48
