# Supplementary material for: Tumor-repopulating cells evade ferroptosis via PCK2-dependent phospholipid remodeling
Source: Nat Chem Biol. 2024 May 8;20(10):1341–52. doi: 10.1038/s41589-024-01612-6 (PMC11427348; doi:10.1038/s41589-024-01612-6)
Supplement: Supplementary file 14 — Statistical source data. [file 41589_2024_1612_MOESM14_ESM.zip › Li_SourceData_ED_Fig/Li_SourceData_ED_Fig4.xlsx]

## Sheet: Extended Fig.4c
Extended data Fig.4c
	ACSL4 WT tet-DOX			ACSL4 T679A tet-DOX			ACSL4 WT tet+DOX			ACSL4 T679A tet+DOX
10	104.317	101.941	98.257	112.095	105.388	98.606	105.436	100.539	93.909	108.091	104.166	100.072
100	103.921	99.089	97.98	104.484	98.907	94.348	101.669	96.395	90.556	101.465	97.371	100.494
200	109.465	105.505	97.901	96.157	93.632	92.351	77.146	72.626	68.784	103.575	100.62	96.273
500	102.178	98.733	98.376	98.606	94.989	92.502	56.315	50.514	42.378	88.676	85.426	81.163
1000	90.059	83.327	80.436	91.673	87.001	83.044	40.833	39.326	30.587	80.108	73.355	71.034
2000	84.832	81.069	75.604	85.908	81.537	78.448	32.019	27.235	26.557	71.118	65.589	57.359
5000	79.921	75.129	68.832	82.818	78.184	78.033	24.41	22.79	16.273	63.732	59.553	56.515
10000	74.099	70.851	63.842	74.567	70.95	62.698	11.677	9.719	9.455	46.216	38.661	32.415
50000	60.317	58.139	46.931	57.837	51.545	48.832	11.866	9.643	6.931	27.097	24.986	23.087

## Sheet: Extended Fig.4d
Extended data Fig.4d
	ACSL4 WT tet-DOX			ACSL4 T679A tet-DOX			ACSL4 WT tet+DOX			ACSL4 T679A tet+DOX
DMSO	3.28	4.18	2.39	3.71	4.56	2.74	3.23	2.94	3.43	3.64	4.81	4.93
IR	16.98	15.33	14.43	15.45	16.27	13.34	38.74	40.68	43.47	24.46	26.17	28.41
Cis	13.34	14.22	14.48	15.58	13.72	12.94	30.91	32.93	34.61	23.82	25.83	27.67

## Sheet: Extended Fig.4f
Extended data Fig.4f
	sg ACSL4			ACSL4 WT			ACSL4 T679A			sg ACSL4+RSL3			ACSL4 WT+RSL3			ACSL4 T679A+RSL3
PE(34:3)+2O	56.175	152.102	35.164	282.097	262.624	240.37	211.843	180.948	194.522	121.42	97.808	126.663	518.159	469.792	410.629	141.224	198.782	165.784
PE(36:3)+2O	9.85	12.407	14.697	12.753	11.838	9.372	14.376	12.22	12.206	13.792	12.223	14.99	10.333	14.384	12.289	11.348	7.522	13.733
PE(36:4)+2O	36.853	34.406	13.641	68.396	47.926	29.254	80.521	24.652	23.062	31.942	18.8	33.437	80.283	97.023	33.167	64.174	40.075	32.794
PE(36:5)+2O	20.566	26.703	20.506	25.898	23.325	18.677	20.883	19.614	22.717	18.672	18.186	27.287	41.379	43.543	43.047	22.787	23.429	23.758
PE(38:4)+2O	99.05	129.656	70.71	120.709	85.719	107.591	119.829	105.39	89.947	115.364	99.056	89.465	348.715	466.958	387.525	76.672	116.296	149.529
PE(38:5)+2O	23.193	20.982	27.136	21.148	27.217	30.498	32.315	27.303	27.743	38.306	25.798	32.63	30.794	35.843	39.253	24.184	25.376	15.727
PE(40:4)+2O	17.006	24.759	21.33	20.143	23.348	25.634	22.851	25.907	22.772	27.09	13.794	35.976	46.912	35.219	48.47	20.012	19.93	20.797
PE(40:5)+2O	34.507	36.242	55.718	29.249	30.355	35.894	29.873	29.196	28.556	39.605	36.773	39.596	77.444	70.28	82.737	17.535	18.931	31.295
PE(40:6)+2O	9.995	20.362	26.485	19.152	19.027	18.016	20.31	18.24	16.781	24.492	19.131	28.779	20.913	20.582	24.823	13.07	13.459	8.964
PE(38:4)+3O	32.59	27.154	28.693	28.149	29.218	18.55	27.846	27.879	20.944	32.419	22.842	39.552	40.613	50.028	44.564	13.422	19.858	13.683
PE(40:6)+3O	23.961	19.162	27.808	25.531	23.676	17.162	30.506	29.845	30.515	28.922	20.388	27.515	32.228	22.758	33.946	26.848	22.779	18.095

## Sheet: Extended Fig.4g
Extended data Fig.4g
	concentration AA	Mean	SD	N
ACSL4 WT	122.07	-0.025	0.021	3
	244.141	-0.014	0.012	3
	488.281	0.018	0.007	3
	976.563	0.016	0.01	3
	1953.12	0.034	0.006	3
	3906.25	0.024	0.022	3
	7812.5	-0.012	0.006	3
	15625	-0.004	0.023	3
	31250	0.019	0.031	3
	62500	0.034	0.07	3
	125000	0.045	0.043	3
	250000	0.084	0.059	3
	500000	0.283	0.045	3
	1000000	0.37	0.021	3
	2000000	0.504	0.038	3
	4000000	0.711	0.115	3
ACSL4 T679A	625.61	0.01	0.056	3
	1251.22	0.009	0.02	3
	2502.44	0.036	0.069	3
	5004.88	0.009	0.122	3
	10009.8	-0.021	0.1	3
	20019.5	0.068	0.05	3
	40039.1	0.013	0.111	3
	80078.1	-0.044	0.072	3
	160156	-0.02	0.033	3
	320312	-0.012	0.059	3
	640625	0.035	0.032	3
	1281250	0.042	0.026	3
	2562500	0.188	0.035	3
	5125000	0.281	0.012	3
	10250000	0.383	0.073	3
	20500000	0.591	0.082	3
