# Supplementary material for: Tumor-repopulating cells evade ferroptosis via PCK2-dependent phospholipid remodeling
Source: Nat Chem Biol. 2024 May 8;20(10):1341–52. doi: 10.1038/s41589-024-01612-6 (PMC11427348; doi:10.1038/s41589-024-01612-6)
Supplement: Supplementary file 14 — Statistical source data. [file 41589_2024_1612_MOESM14_ESM.zip › Li_SourceData_ED_Fig/Li_SourceData_ED_Fig5.xlsx]

## Sheet: Extended Fig.5d
Extended data Fig.5d
	Bulk				TRC
Area	0.83	1.126	0.85	1.193	1.25	0.716	0.993	1.012
PSMs	1.002	1.046	0.897	1.055	1.152	0.95	0.976	0.932

## Sheet: Extended data Fig.5e
Extended data Fig.5e
	Bulk				TRC
Area	1.275	1.057	0.581	1.087	1.032	0.645	0.973	1.087
PSMs	1.18	0.721	0.984	1.115	0.853	0.787	1.115	0.984

## Sheet: Extended data Fig.5f
Extended data Fig.5f
	Bulk				TRC
Area	0.91	0.91	0.92	1.26	0.95	0.53	1.44	0.71
PSMs	1.09	0.73	1	1.18	1	0.91	1	0.91

## Sheet: Extended data Fig.5g
Extended data Fig.5g
	Bulk				TRC
Area	0.886	1.144	0.796	1.174	0.292	0.195	0.23	0.265
PSMs	0.939	1.145	0.862	1.055	0.527	0.515	0.579	0.489

## Sheet: Extended data Fig.5h
Extended data Fig.5h
	si scrRNA			si RNA-1			si RNA-2
PCK2	1.132	0.953	0.915	0.239	0.283	0.168	0.144	0.256	0.159
PKM2	1.093	0.986	0.921	0.188	0.199	0.239	0.225	0.256	0.185
PGK1	1.145	0.982	0.873	0.138	0.183	0.158	0.195	0.249	0.227
PPM1G	0.9177	0.9565	1.1258	0.125	0.217	0.129	0.142	0.135	0.157

## Sheet: Extended data Fig.5j
Extended data Fig.5j
	PCK2			PCK1
HONE1	0.000705044	0.000798732	0.000874048	0.000100585	8.02062e-05	7.97815e-05
HK1	0.000568017	0.000613576	0.000626485	0.000126397	0.000107445	0.000160241
