# Supplementary material for: Tumor-repopulating cells evade ferroptosis via PCK2-dependent phospholipid remodeling
Source: Nat Chem Biol. 2024 May 8;20(10):1341–52. doi: 10.1038/s41589-024-01612-6 (PMC11427348; doi:10.1038/s41589-024-01612-6)
Supplement: Supplementary file 14 — Statistical source data. [file 41589_2024_1612_MOESM14_ESM.zip › Li_SourceData_ED_Fig/Li_SourceData_ED_Fig6.xlsx]

## Sheet: Extended Fig.6e
Extended data Fig.6e
	sg GFP				sg PCK2
PC 18:2_20:4-d8	0.773	0.919	1.183	1.125	0.376	0.709	0.631	0.672
PC 20:0_20:4-d8	0.818	0.903	1.241	1.038	0.236	0.404	0.28	0.325
PC 20:1_20:4-d8	0.752	0.86	1.255	1.133	0.306	0.527	0.448	0.5
PC 20:2_20:4-d8	0.818	0.968	1.115	1.099	0.253	0.411	0.379	0.444
PC 20:4_20:4-d8	0.553	1.034	1.263	1.15	0.289	0.567	0.603	0.678
PC 22:1_20:4-d8	0.773	0.91	1.213	1.104	0.216	0.433	0.349	0.376
PC 22:6_20:4-d8	0.606	0.966	1.193	1.235	0.175	0.513	0.48	0.501
PC O-20:0_20:4-d8	0.786	0.925	1.199	1.09	0.36	0.708	0.56	0.636
PC O-20:1_20:4-d8	0.759	0.922	1.195	1.124	0.414	0.759	0.669	0.769
PC O-22:0_20:4-d8	0.787	0.926	1.214	1.073	0.283	0.655	0.514	0.624
PC O-22:1_20:4-d8	0.785	0.947	1.254	1.014	0.285	0.651	0.479	0.591
PC O-22:2_20:4-d8	0.785	0.968	1.213	1.034	0.302	0.603	0.47	0.62

## Sheet: Extended Fig.6f
Extended data Fig.6f
	Bulk	TRC			Percentage of Change
SFA-PL	24.414	28.064		SFA-PL	0.03649
MUFA-PL	21.639	23.623		MUFA-PL	0.01983
PUFA-PL	53.946	48.312		PUFA-PL	-0.05633

## Sheet: Extended Fig.6h
Extended data Fig.6h
	sg GFP			sg PCK2			sg GFP+RSL3			sg PCK2+RSL3
PE(34:3)+2O	450.605	493.079	473.366	471.769	539.241	525.335	612.498	655.413	613.025	585.243	501.093	636.781
PE(36:3)+2O	25.44	23.327	23.869	18.867	20.104	18.876	25.246	26.677	22.386	17.969	24.928	21.139
PE(36:4)+2O	41.684	32.067	46.597	29.304	37.944	52.433	58.523	43.876	54.184	42.882	43.553	54.517
PE(36:5)+2O	505.415	470.757	606.203	659.223	825.624	815.498	888.214	909.38	784.434	602.562	483.304	341.457
PE(38:4)+2O	121.232	94.156	180.853	201.565	156.703	83.733	771.078	895.802	630.699	220.492	181.019	294.149
PE(38:5)+2O	40.868	40.255	53.261	31.9	35.729	32.928	44.469	37.716	34.652	44.671	30.729	23.516
PE(40:4)+2O	59.498	74.312	99.127	55.976	70.094	62.421	150.724	132.725	120.601	103.477	74.95	71.686
PE(40:5)+2O	18.749	20.525	14.977	10.618	9.204	15.812	30.886	42.294	31.672	28.184	17.023	15.822
PE(40:6)+2O	11.001	9.031	26.963	29.057	28.779	17.633	16.499	42.574	38.888	32.156	18.69	28.952
PE(38:4)+3O	56.809	37.781	33.675	52.943	59.881	73.987	90.887	104.803	83.364	61.082	59.564	64.163
PE(40:6)+3O	26.869	16.3	24.829	17.223	19.281	13.603	23.298	32.099	41.988	21.393	16.276	14.665

## Sheet: Extended Fig.6i
Extended data Fig.6i
	sg GFP			sg PCK2-1			sg PCK2-2
10	102.609	98.511	94.56	101.892	95.183	92.492	108.193	97.933	95.98
100	103.089	95.483	92.382	99.422	94.446	90.907	106.547	100.613	96.899
500	103.311	101.686	96.332	100.197	94.814	92.676	96.516	91.462	87.596
1000	89.243	87.434	79.052	92.455	90.501	84.603	91.118	89.74	84.265
5000	36.074	30.351	27.619	71.774	68.493	60.31	69.755	61.294	60.299
10000	22.818	20.714	17.132	65.139	61.674	53.858	54.518	50.995	50.995
25000	18.609	15.655	14.917	48.771	44.495	43.315	41.348	34.495	29.977
50000	17.797	13.182	12.628	25.031	20.496	15.815	25.038	19.334	18.109
100000	9.563	8.049	6.942	14.93	13.787	10.912	18.989	15.582	14.127

## Sheet: Extended Fig.6j
Extended data Fig.6j
	sg GFP			sg PCK2-1			sg PCK2-2
DMSO	3.13	3.89	2.53	2.77	3.36	3.84	4.83	3.53	4.73
IR	32.23	27.18	29.99	19.47	21.87	22.75	19.74	20.94	17.51
Cis	24.15	23.95	26.12	18.33	20.35	18.28	18.91	16.18	19.16
