# Supplementary material for: Tumor-repopulating cells evade ferroptosis via PCK2-dependent phospholipid remodeling
Source: Nat Chem Biol. 2024 May 8;20(10):1341–52. doi: 10.1038/s41589-024-01612-6 (PMC11427348; doi:10.1038/s41589-024-01612-6)
Supplement: Supplementary file 14 — Statistical source data. [file 41589_2024_1612_MOESM14_ESM.zip › Li_SourceData_ED_Fig/Li_SourceData_ED_Fig7.xlsx]

## Sheet: Extended Fig.7a
Extended data Fig.7a
Cyto	0.083	0.243	0.008
ER	2.147	1.474	2.062
Mito	45.308	31.315	26.547

## Sheet: Extended Fig.7b
Extended data Fig.7b
Cyto	0.003	0.024	0.013
ER	0.506	0.446	0.553
Mito	1.944	3.733	3.164

## Sheet: Extended Fig.7f
Extended data Fig.7f
	sg ACSL4			Nu-ACSL4			ACSL4-WT			MitoACSL4
10	103.809	102.131	97.296	102.573	102.407	97.399	101.144	100.801	99.275	104.636	103.769	102.548
100	102.89	100.693	94.699	103.116	101.697	99.277	101.182	96.148	92.487	82.889	81.313	78.319
500	99.414	98.495	96.018	96.522	93.643	90.054	69.794	68.192	64.95	46.881	42.548	40.499
1000	93.62	91.462	90.384	90.346	88.802	88.302	52.555	48.474	48.36	29.665	28.129	26.356
5000	89.265	87.387	82.392	78.829	78.161	74.99	17.582	17.315	16.171	17.846	15.246	13.158
10000	67.368	65.97	65.41	69.356	66.018	65.141	19.794	18.116	15.408	16.034	13.907	11.74
25000	54.142	52.184	48.468	37.307	27.167	26.791	15.217	13.349	10.755	10.794	10.046	9.77
50000	12.786	12.427	8.311	10.558	9.389	8.513	6.217	5.797	5.416	11.464	10.637	10.204
100000	10.429	9.75	8.91	9.348	7.219	6.76	5.912	5.759	5.426	11.267	10.755	9.494

## Sheet: Extended Fig.7g
Extended data Fig.7g
	sg ACSL4			Nu-ACSL4			ACSL4-WT			MitoACSL4
SFA-PL	22.83	27.53	23.84	26.92	23.59	25.49	22.04	21.52	23.38	20.29	22.84	23.58
MUFA-PL	32.35	25.73	32.63	27.96	29.62	26.52	24.64	23.45	22.51	18.26	17.92	16.39
PUFA-PL	44.82	46.74	43.53	45.12	46.79	47.99	53.32	55.03	54.11	61.45	59.24	60.03

## Sheet: Extended Fig.7h
Extended data Fig.7h
	sg ACSL4			Nu-ACSL4			ACSL4-WT			MitoACSL4
PE(16:0/20:4)	5.732	5.356	5.672	6.469	5.898	5.866	6.666	7.265	8.007	8.315	8.702	8.675
PE(16:1/20:4)	1.624	1.573	1.601	1.92	2.017	2.14	2.704	2.905	3.131	3.146	3.488	3.379
PE(18:0/20:4)	18.09	18.075	17.16	23.474	25.361	23.995	53.59	51.276	55.554	68.584	62.444	64.135
PE(18:1/20:4)	13.695	10.794	11.96	11.059	9.818	10.1	11.043	10.873	11.396	11.974	11.764	12.207
PE(18:0/22:4)	0.509	0.472	0.53	0.452	0.439	0.443	0.9	0.847	1.039	0.707	0.817	0.867
PE(18:1/22:4)	5.149	5.497	5.153	7.542	7.959	6.986	11.891	9.954	14.398	11.132	12.287	12.494

## Sheet: Extended Fig.7i
Extended data Fig.7i
	sg ACSL4			Nu-ACSL4			ACSL4-WT			MitoACSL4
PC(16:0/20:4)	5.157	5.132	5.172	6.514	6.642	6.818	13.113	14.033	15.127	16.536	17.165	16.792
PC(16:1/20:4)	2.222	2.108	2.236	2.65	2.819	2.816	6.286	7.291	6.724	8.53	8.385	7.719
PC(18:0/20:4)	0.34	0.325	0.324	0.527	0.597	0.562	11.874	11.137	13.611	14.113	14.908	14.735
PC(18:1/20:4)	6.519	6.404	6.556	7.9	8.428	8.345	17.112	17.627	20.092	21.55	21.635	21.324
PC(18:0/22:4)	0.346	0.067	0.062	0.588	0.09	0.693	1.388	0.569	0.916	1.21	0.757	1.602
PC(18:1/22:4)	0.384	0.199	0.443	0.182	0.193	0.208	0.225	0.238	0.25	0.205	0.259	0.25
