# Supplementary material for: Tumor-repopulating cells evade ferroptosis via PCK2-dependent phospholipid remodeling
Source: Nat Chem Biol. 2024 May 8;20(10):1341–52. doi: 10.1038/s41589-024-01612-6 (PMC11427348; doi:10.1038/s41589-024-01612-6)
Supplement: Supplementary file 14 — Statistical source data. [file 41589_2024_1612_MOESM14_ESM.zip › Li_SourceData_ED_Fig/Li_SourceData_ED_Fig8.xlsx]

## Sheet: Extended Fig.8a
Extended data Fig.8a
	si scrRNA			si RNA-1			si RNA-2
SOX2	1.071	0.988	0.941	0.135	0.155	0.172	0.196	0.173	0.159
STAT3	0.955	1.074	0.971	0.151	0.134	0.17	0.196	0.149	0.174
BMI-1	1.013	1.047	0.94	0.207	0.182	0.174	0.128	0.109	0.084
Nanog	1.028	1.015	0.957	0.135	0.163	0.135	0.097	0.116	0.092

## Sheet: Extended Fig.8d
Extended data Fig.8d
	Bulk			TRC			TRC+Stattic
RNF215	0.791	0.913	1.296	0.751	0.754	0.699	1.086	0.925	0.989
HERC6	1.038	0.836	1.126	15.189	17.812	16.591	3.469	3.557	3.274
RNF207	0.876	0.959	1.165	1.106	1.253	1.083	1.091	1.179	1.212
RNF39	0.927	0.967	1.106	1.188	0.902	0.921	0.973	1.109	1.098
RNF208	0.991	0.781	1.228	1.092	1.127	1.155	1.073	1.158	0.975
TMEM129	0.752	1.002	1.246	1.217	0.953	1.325	1.044	1.272	0.984
TRIM47	0.911	1.012	1.077	5.568	4.604	5.005	1.986	1.624	1.847

## Sheet: Extended Fig.8f
Extended data Fig.8f
	Bulk			TRC			TRC+si STAT3-1			TRC+si STAT3-2
HONE1	1.055	1.119	0.826	6.128	5.557	5.758	1.846	1.741	1.584	1.459	1.639	1.788
A375	0.994	1.049	0.957	8.272	10.181	8.961	1.943	2.054	2.214	1.767	2.033	1.963

## Sheet: Extended Fig.8k
Extended data Fig.8k
	vehicle					Stattic					vehicle+cis					Stattic+cis
7	26.604	17.794	52.908	32.578	60.789	71.598	37.843	73.873	38.507	13.465	32.134	37.496	26.637	47.506	67.297	42.334	24.012	30.276	43.708	30.622
10	98.433	102.442	128.468	141.986	234.429	128.844	68.335	171.131	251.013	50.305	250.505	106.034	63.626	44.708	74.837	64.836	37.344	81.348	48.868	63.653
13	362.392	342.56	430.1	266.507	241.666	185.332	215.152	247.768	511.328	283.579	192.028	131.775	257.244	199.872	189.519	81.719	131.128	129.753	100.401	109.387
16	626.975	416.941	507	644.35	731.531	501.987	460.042	469.383	675.283	351.159	304.2	259.661	366.857	170.017	219.516	164.458	97.224	197.201	74.859	55.895
19	703.29	869.367	716.591	983.948	682.975	595.072	687.019	660.138	892.854	457.404	302.814	252.838	344.556	405.097	453.625	107.071	274.266	265.835	161.442	94.751
22	1091.44	1216.38	985.939	890.276	1034	913.932	756.888	686.141	933.636	869.987	558.104	418.385	686.998	359.013	454.768	245.315	135.985	269.337	340.597	268.762
