# Supplementary material for: Tumor-repopulating cells evade ferroptosis via PCK2-dependent phospholipid remodeling
Source: Nat Chem Biol. 2024 May 8;20(10):1341–52. doi: 10.1038/s41589-024-01612-6 (PMC11427348; doi:10.1038/s41589-024-01612-6)
Supplement: Supplementary file 14 — Statistical source data. [file 41589_2024_1612_MOESM14_ESM.zip › Li_SourceData_ED_Fig/Li_SourceData_ED_Fig9.xlsx]

## Sheet: Extended Fig.9a
Extended data Fig.9a
	Bulk					TRC					Bulk+IR					TRC+IR
7	32.1632	42.0231	55.4452	9.08818	44.9743	61.1217	96.9274	30.5517	40.1198	10.4237	23.1721	65.3628	16.3296	36.279	16.2365	27.0782	15.124	56.8069	31.629	80.5841
10	166.771	78.7536	64.2733	108.591	201.698	115.555	162.896	63.9696	148.314	64.8341	16.2253	62.4482	37.7518	107.181	193.112	43.9729	70.165	122.308	138.571	65.7752
13	237.252	530.001	113.084	326.946	430.826	583.191	380.49	426.015	324.508	119.016	100.725	195.988	223.027	173.41	93.0713	207.792	140.488	78.0554	198.736	94.7261
16	674.239	417.293	489.166	637.197	861.872	707.516	310.115	820.526	507.92	540.424	117.049	205.352	263.09	121.354	70.2588	159.221	97.3974	135.247	202.987	91.4528
19	747.896	1183.11	650.438	600.339	853.091	905.53	837.282	623.404	821.304	573.485	364.153	102.703	133.406	200.732	86.8884	28.1354	121.041	189.08	352.877	242.426
22	1175.76	1598.14	1590.13	812.263	669.034	566.366	537.684	1414.99	1435.56	1068.7	114.535	431.064	381.961	266.289	232.335	272.157	192.888	433.058	100.984	175.342

## Sheet: Extended Fig.9b
Extended data Fig.9b
	Bulk					TRC					Bulk+cis					TRC+cis
7	21.6418	11.625	10.2543	55.103	33.5723	79.8713	35.0648	54.8951	23.6795	38.0926	20.8434	38.0964	50.5701	16.0915	38.7133	15.5526	41.6328	47.9909	50.2141	45.2131
10	239.982	44.0411	248.459	146.57	199.484	195.572	117.318	213.492	127.755	168.037	110.398	71.6315	316.269	87.7307	111.19	66.6245	271.977	131.667	159.75	99.7329
13	217.087	219.658	348.946	719.881	235.807	249.175	388.424	668.554	268.846	418.22	108.453	117.304	257.519	354.019	189.407	220.157	188.003	99.7546	324.328	79.9765
16	753.334	461.791	830.641	474.826	305.177	644.193	466.31	438.322	371.231	988.898	461.791	275.216	259.538	189.601	117.127	184.967	189.965	348.441	157.961	132.247
19	763.51	562.723	748.386	1260.57	896.249	911.708	720.083	1100.99	546.937	803.263	394.047	373.849	457.175	269.835	98.6772	372.875	409.236	398.361	168.872	287.099
22	1173.52	925.413	1760.84	834.141	1007.7	814.337	611.425	1390.72	972.189	1427.31	681.21	509.341	541.364	381.877	224.512	521.77	338.448	305.963	324.313	780.718

## Sheet: Extended Fig.9d
Extended data Fig.9d
	Bulk					Bulk+fibrin gel					Bulk+cis					Bulk+fibrin gel+cis
7	58.455	13.367	49.86	38.459	54.638	34.029	74.193	30.984	69.516	74.345	30.165	70.801	28.416	50.921	25.958	16.089	68.544	27.643	27.268	10.344
10	264.854	126.874	173.23	86.039	143.341	371.864	145.992	169.177	231.456	35.482	121.912	57.211	214.799	164.228	158.669	41.991	181.324	136.238	189.816	231.433
13	299.548	464.567	306.336	335.295	313.382	458.83	284.592	451.584	582.758	486.174	145.994	76.142	207.231	251.962	282.915	146.345	304.951	221.875	279.878	276.917
16	470.357	451.921	618.036	485.521	796.428	917.062	719.854	483.825	473.351	692.321	308.25	275.473	180.769	221.095	332.734	234.715	368.363	276.063	346.266	474.86
19	887.753	558.545	1093.23	765.074	504.625	483.504	939.228	891.136	1166.61	1012.05	311.272	381.546	338.672	201.646	294.556	333.953	396.822	616.093	458.801	491.263
22	1456.62	905.803	691.142	1009.73	1140.43	1122.13	1222.25	1615.67	1747.51	560.63	460.531	451.444	355.227	346.218	373.797	528.291	788.463	543.096	652.589	584.138

## Sheet: Extended Fig.9g
Extended data Fig.9g
Bulk+Cis	7.86	9.98	6.1	11.69	11.71
TRC+Cis	21.33	24.51	16.46	18.75	17.18

## Sheet: Extended Fig.9h
Extended data Fig.9h
	ACSL4 WT Tet					ACSL4 T679A Tet					ACSL4 WT Tet+cis					ACSL4 T679A Tet+cis
7	47.741	32.793	16.021	15.07	16.541	15.011	79.586	14.478	38.588	113.559	10.244	30.117	33.221	11.594	21.327	15.476	30.79	15.229	34.344	18.459
10	111.052	84.722	37.17	132.894	81.159	100.662	61.874	258.72	151.728	159.88	50.427	115.788	65.809	33.272	47.766	41.357	117.473	130.419	64.87	227.34
13	180.846	268.671	379.134	451.365	318.683	371.181	493.415	317.664	475.84	369.155	109.183	175.768	11.404	30.996	67.97	94.625	139.035	312.378	153.658	253.744
16	761.185	460.136	530.708	405.054	492.875	867.692	610.539	775.43	465.756	617.131	24.733	40.267	39.744	57.845	91.791	241.638	274.025	240.896	483.402	160.805
19	673.7	642.136	513.823	835.392	732.649	657.03	998.566	954.456	706.335	1198.17	35.185	31.443	71.799	102.99	190.342	448.758	513.42	530.384	401.875	269.286
22	1254.4	1119.61	854.246	751.961	1057.05	1237.79	1395.35	1076.17	1554.44	1224.03	87.708	44.977	215.368	154.592	76.661	477.931	650.798	466.762	361.818	557.998

## Sheet: Extended Fig.9i
Extended data Fig.9i
	PCK2 Tet+gel+vehicle					PCK2 Tet+gel+Dox					PCK2 Tet+gel+vehicle+cis					PCK2 Tet+gel+Dox+cis
7	57.946	40.964	63.29	36.883	55.558	64.856	96.05	106.134	28.285	32.63	45.343	16.177	27.058	119.737	23.83	21.419	40.364	110.109	61.586	20.832
10	324.638	207.227	272.05	125.509	71.852	138.001	97.292	275.805	209.205	342.798	298.956	250.937	181.243	124.431	36.231	122.791	127.224	88.101	208.362	191.6
13	694.242	468.484	271.201	231.578	339.575	346.606	274.574	427.045	374.267	479.488	232.109	405.698	348.872	131.419	89.433	379.062	142.824	112.764	79.623	103.217
16	789.288	481.084	1232.12	537.031	583.524	425.917	512.262	697.331	549.903	1123.69	568.728	313.878	401.101	281.795	337.606	346.666	327.753	86.39	141.009	107.84
19	1157.09	858.803	646.232	638.74	1249.28	742.655	526.769	649.373	941.753	1144.74	387.649	332.16	444.422	493.803	696.605	226.91	363.223	225.061	117.344	164.287
22	1718.62	1313.11	870.39	1224.69	1085.45	1382.98	973.173	1108.34	1487.89	1153.84	676.911	736.533	412.146	456.198	600.531	503.317	325.754	182.635	129.393	81.608
