# Supplementary material for: Tumor-repopulating cells evade ferroptosis via PCK2-dependent phospholipid remodeling
Source: Nat Chem Biol. 2024 May 8;20(10):1341–52. doi: 10.1038/s41589-024-01612-6 (PMC11427348; doi:10.1038/s41589-024-01612-6)
Supplement: Supplementary file 15 — Unprocessed western blots. [file 41589_2024_1612_MOESM15_ESM.zip]

Archive with 10 entries (9 files):
- Li_unmodified_Gels_ED_Fig/
- Li_unmodified_Gels_ED_Fig/Li_unmodified_Gels_ED_Fig1.pdf
- Li_unmodified_Gels_ED_Fig/Li_unmodified_Gels_ED_Fig2.pdf
- Li_unmodified_Gels_ED_Fig/Li_unmodified_Gels_ED_Fig3.pdf
- Li_unmodified_Gels_ED_Fig/Li_unmodified_Gels_ED_Fig4.pdf
- Li_unmodified_Gels_ED_Fig/Li_unmodified_Gels_ED_Fig5.pdf
- Li_unmodified_Gels_ED_Fig/Li_unmodified_Gels_ED_Fig6.pdf
- Li_unmodified_Gels_ED_Fig/Li_unmodified_Gels_ED_Fig7.pdf
- Li_unmodified_Gels_ED_Fig/Li_unmodified_Gels_ED_Fig8.pdf
- Li_unmodified_Gels_ED_Fig/Li_unmodified_Gels_ED_Fig9.pdf
